# Supplementary material for: Insertion and deletion evolution reflects antibiotics selection pressure in a Mycobacterium tuberculosis outbreak
Source: PLoS Pathog. 2020 Sep 30;16(9):e1008357. doi: 10.1371/journal.ppat.1008357 (PMC7549793; doi:10.1371/journal.ppat.1008357)
Supplement: S1 Table — (A) Central Asian Outbreak. (B) Hamburg outbreak. (XLSX) [file ppat.1008357.s009.xlsx]

## Sheet: Table S1
A
Sample ID	Country of isolation	Year of isolation	Accession number	source
10037-02	Germany	2002	ERS4216806	this study
10091-01	Uzbekistan	2001	ERS457823	doi: 10.7554/eLife.38200
10107-01	Turkmenistan	2001	ERS456867	doi: 10.1038/ng.3195
10109-01	Uzbekistan	2001	ERS457207	doi: 10.7554/eLife.38200
10209-06	Germany	2006	ERS4216807	this study
10247-02	Germany	2002	ERS4216808	this study
10248-02	Germany	2002	ERS4216809	this study
10284-13	Germany	2013	ERS4216810	this study
10293-95	Germany	1995	ERS457970	doi: 10.7554/eLife.38200
10383-05	Germany	2005	ERS4216811	this study
10452-03	Germany	2003	ERS4216812	this study
10490-13	Germany	2013	ERS1486541	doi: 10.1128/AAC.01550-17
10527-05	Uzbekistan	2005	ERS457530	doi: 10.7554/eLife.38200
10529-05	Uzbekistan	2005	ERS456944	doi: 10.7554/eLife.38200
10530-05	Uzbekistan	2005	ERS458394	doi: 10.7554/eLife.38200
10531-05	Uzbekistan	2005	ERS457128	doi: 10.7554/eLife.38200
10540-05	Uzbekistan	2005	ERS457817	doi: 10.7554/eLife.38200
10569-01	Uzbekistan	2001	ERS458558	doi: 10.7554/eLife.38200
10627-08	Germany	2008	ERS4216813	this study
10658-00	Germany	2000	ERS4216814	this study
1065-97	Germany	1997	ERS1831677	doi: 10.7554/eLife.38200
10730-04	Uzbekistan	2004	ERS458605	doi: 10.7554/eLife.38200
10731-04	Uzbekistan	2004	ERS4216815	this study
10735-04	Uzbekistan	2004	ERS457488	doi: 10.7554/eLife.38200
10736-04	Uzbekistan	2004	ERS458151	doi: 10.7554/eLife.38200
10759-13	Germany	2013	ERS2012349	doi: 10.1183/13993003.01154-2019
1089-99	Germany	1999	ERS1831685	doi: 10.7554/eLife.38200
10926-12	Germany	2012	ERS4216816	this study
10944-03	Germany	2003	ERS4216817	this study
11146-09	Germany	2009	ERS4216818	this study
11201-03	Germany	2003	ERS4216819	this study
11319-09	Germany	2009	ERS4216820	this study
11327-09	Germany	2009	ERS4216821	this study
11372-03	Uzbekistan	2003	ERS458603	doi: 10.7554/eLife.38200
11428-02	Germany	2002	ERS4216822	this study
11460-12	Germany	2012	ERS4216823	this study
11508-06	Germany	2006	ERS4216824	this study
11597-07	Germany	2007	ERS4216825	this study
11607-02	Germany	2002	ERS4216826	this study
117-04	Uzbekistan	2004	ERS458141	doi: 10.7554/eLife.38200
11780-02	Germany	2002	ERS4216827	this study
118-04	Uzbekistan	2004	ERS457752	doi: 10.7554/eLife.38200
11960-13	Germany	2013	ERS4216828	this study
11988-07	Germany	2007	ERS4216829	this study
12018-13	Germany	2013	ERS4216830	this study
1211-01	Germany	2001	ERS4216831	this study
1220-05	Germany	2005	ERS4216832	this study
12471-13	Germany	2013	ERS1486550	doi: 10.1128/AAC.01550-17
12491-02	Germany	2002	ERS4216833	this study
12586-96	Germany	1996	ERS1831669	doi: 10.7554/eLife.38200
1304-05	Uzbekistan	2005	ERS4216834	this study
1305-05	Uzbekistan	2005	ERS4216835	this study
13056-14	Germany	2014	ERS4216836	this study
1312-05	Uzbekistan	2005	ERS457251	doi: 10.7554/eLife.38200
1315-05	Uzbekistan	2005	ERS456835	doi: 10.7554/eLife.38200
1319-05	Uzbekistan	2005	ERS457324	doi: 10.7554/eLife.38200
1320-05	Uzbekistan	2005	ERS4216837	this study
1355-10	Germany	2010	ERS457262	doi: 10.1183/13993003.01154-2019
13612-14	Germany	2014	ERS4216838	this study
1474-96	Germany	1996	ERS1831673	doi: 10.7554/eLife.38200
1475-96	Germany	1996	ERS1831672	doi: 10.7554/eLife.38200
1484-04	Germany	2004	ERS4216839	this study
1582-01	Germany	2001	ERS4216840	this study
1596-06	Uzbekistan	2006	ERS4216841	this study
1598-06	Uzbekistan	2006	ERS4216842	this study
1600-06	Uzbekistan	2006	ERS458177	doi: 10.7554/eLife.38200
1601-06	Uzbekistan	2006	ERS457589	doi: 10.7554/eLife.38200
1612-06	Uzbekistan	2006	ERS4216843	this study
162-11	Germany	2011	ERS4216844	this study
1634-07	Germany	2007	ERS4216845	this study
1714-07	Germany	2007	ERS4216846	this study
182-07	Germany	2007	ERS4216847	this study
1847-10	Germany	2010	ERS4216848	this study
1913-05	Germany	2005	ERS4216849	this study
2072-07	Germany	2007	ERS457408	doi: 10.1183/13993003.01154-2019
2111-06	Uzbekistan	2006	ERS4216850	this study
2117-06	Uzbekistan	2006	ERS457599	doi: 10.7554/eLife.38200
2119-11	Germany	2011	ERS4216851	this study
2126-06	Uzbekistan	2006	ERS457857	doi: 10.7554/eLife.38200
2135-12	Germany	2012	ERS4216852	this study
2158-04	Germany	2004	ERS4216853	this study
2196-00	Germany	2000	ERS4216854	this study
2299-04	Uzbekistan	2004	ERS457844	doi: 10.7554/eLife.38200
2377-05	Uzbekistan	2005	ERS4216855	this study
2379-05	Uzbekistan	2005	ERS4216856	this study
2380-05	Uzbekistan	2005	ERS4216857	this study
238-02	Uzbekistan	2002	ERS457609	doi: 10.7554/eLife.38200
2383-05	Uzbekistan	2005	ERS457818	doi: 10.7554/eLife.38200
2394-06	Uzbekistan	2006	ERS457891	doi: 10.7554/eLife.38200
2395-05	Uzbekistan	2005	ERS4216858	this study
2398-06	Uzbekistan	2006	ERS457984	doi: 10.7554/eLife.38200
2399-06	Uzbekistan	2006	ERS457337	doi: 10.7554/eLife.38200
2500-98	Germany	1998	ERS1831678	doi: 10.7554/eLife.38200
2567-15	Germany	2015	ERS4216859	this study
2636-13	Germany	2013	ERS4216860	this study
2707-10	Germany	2010	ERS458144	doi: 10.1183/13993003.01154-2019
2752-97	Germany	1997	ERS1831674	doi: 10.7554/eLife.38200
2839-05	Germany	2005	ERS4216861	this study
2850-11	Germany	2011	ERS4216862	this study
2882-11	Germany	2011	ERS458148	doi: 10.1183/13993003.01154-2019
2942-06	Germany	2006	ERS4216863	this study
2955-12	Germany	2012	ERS4216864	this study
2989-06	Uzbekistan	2006	ERS457559	doi: 10.7554/eLife.38200
2994-06	Uzbekistan	2006	ERS457558	doi: 10.7554/eLife.38200
3003-03	Germany	2003	ERS4216865	this study
3003-06	Uzbekistan	2006	ERS457237	doi: 10.7554/eLife.38200
3009-04	Uzbekistan	2004	ERS457956	doi: 10.7554/eLife.38200
3082-05	Uzbekistan	2005	ERS457650	doi: 10.7554/eLife.38200
3083-05	Uzbekistan	2005	ERS456907	doi: 10.7554/eLife.38200
3084-05	Uzbekistan	2005	ERS458123	doi: 10.7554/eLife.38200
3087-05	Uzbekistan	2005	ERS458025	doi: 10.7554/eLife.38200
3089-05	Uzbekistan	2005	ERS457749	doi: 10.7554/eLife.38200
3131-04	Germany	2004	ERS4216866	this study
3135-98	Germany	1998	ERS1831680	doi: 10.7554/eLife.38200
3256-02	Kazakhstan	2002	ERS458042	this study
3269-00	Germany	2000	ERS4216867	this study
3302-09	Germany	2009	ERS4216868	this study
3317-05	Germany	2005	ERS4216869	this study
333-99	Germany	1999	ERS4216870	this study
3346-07	Germany	2007	ERS4216871	this study
3362-08	Germany	2008	ERS4216872	this study
3413-10	Germany	2010	ERS4216873	this study
3413-12	Germany	2012	ERS4216874	this study
3498-05	Germany	2005	ERS4216875	this study
3515-97	Germany	1997	ERS4216876	this study
3523-15	Germany	2015	ERS4216877	this study
3554-97	Germany	1997	ERS4216878	this study
3640-05	Germany	2005	ERS4216879	this study
3800-05	Uzbekistan	2005	ERS457728	doi: 10.7554/eLife.38200
3803-05	Uzbekistan	2005	ERS4216880	this study
3842-00	Germany	2000	ERS4216881	this study
3850-09	Germany	2009	ERS4216882	this study
3850-98	Germany	1998	ERS1831683	doi: 10.7554/eLife.38200
3858-07	Germany	2007	ERS4216883	this study
3934-14	Germany	2014	ERS4216884	this study
3957-99	Germany	1999	ERS4216885	this study
3974-01	Germany	2001	ERS4216886	this study
4078-99	Germany	1999	ERS4216887	this study
4096-04	Germany	2004	ERS4216888	this study
4191-98	Germany	1998	ERS1831684	doi: 10.7554/eLife.38200
4305-13	Germany	2013	ERS4216889	this study
4376-01	Germany	2001	ERS4216890	this study
441-09	Germany	2009	ERS4216891	this study
4481-05	Uzbekistan	2005	ERS4216892	this study
4483-05	Uzbekistan	2005	ERS4216893	this study
4485-05	Uzbekistan	2005	ERS4216894	this study
4486-05	Uzbekistan	2005	ERS4216895	this study
4487-05	Uzbekistan	2005	ERS4216896	this study
4491-05	Uzbekistan	2005	ERS458379	doi: 10.7554/eLife.38200
4493-05	Uzbekistan	2005	ERS4216897	this study
4494-05	Uzbekistan	2005	ERS4216898	this study
4495-05	Uzbekistan	2005	ERS4216899	this study
4517-13	Germany	2013	ERS4216900	this study
4535-04	Uzbekistan	2004	ERS4216901	this study
4537-04	Uzbekistan	2004	ERS4216902	this study
4539-04	Uzbekistan	2004	ERS457898	doi: 10.7554/eLife.38200
4542-04	Uzbekistan	2004	ERS457012	doi: 10.7554/eLife.38200
4549-04	Uzbekistan	2004	ERS457685	doi: 10.7554/eLife.38200
4556-12	Germany	2012	ERS4216903	this study
4649-03	Germany	2003	ERS4216904	this study
4650-00	Germany	2000	ERS4216905	this study
4691-97	Germany	1997	ERS1831675	doi: 10.7554/eLife.38200
47-05	Germany	2005	ERS4216906	this study
4839-12	Germany	2012	ERS4216907	this study
4919-00	Germany	2000	ERS1831686	doi: 10.7554/eLife.38200
4972-05	Germany	2005	ERS4216908	this study
5096-13	Germany	2013	ERS4216909	this study
5119-06	Germany	2006	ERS4216910	this study
5223-03	Germany	2003	ERS4216911	this study
5300-03	Germany	2003	ERS4216912	this study
5316-07	Germany	2007	ERS4216913	this study
5317-98	Germany	1998	ERS1831682	doi: 10.7554/eLife.38200
534-05	Germany	2005	ERS4216914	this study
5515-00	Germany	2000	ERS4216915	this study
5523-05	Germany	2005	ERS4216916	this study
554-02	Germany	2002	ERS4216917	this study
5639-11	Germany	2011	ERS4216918	this study
5695-05	Uzbekistan	2005	ERS4216919	this study
5696-05	Uzbekistan	2005	ERS458195	doi: 10.7554/eLife.38200
5755-03	Germany	2003	ERS4216920	this study
5783-01	Germany	2001	ERS4216921	this study
5858-01	Germany	2001	ERS4216922	this study
596-04	Germany	2004	ERS4216923	this study
6143-14	Germany	2014	ERS1486539	doi: 10.1128/AAC.01550-17
6158-02	Germany	2002	ERS4216924	this study
6175-07	Germany	2007	ERS4216925	this study
6179-97	Germany	1997	ERS1831676	doi: 10.7554/eLife.38200
6233-04	Uzbekistan	2004	ERS4216926	this study
6235-04	Uzbekistan	2004	ERS4216927	this study
6308-05	Germany	2005	ERS4216928	this study
6321-01	Uzbekistan	2001	ERS457385	doi: 10.7554/eLife.38200
6321-98	Germany	1998	ERS4216929	this study
6322-01	Turkmenistan	2001	ERS458510	this study
6333-05	Uzbekistan	2005	ERS4216930	this study
6334-05	Uzbekistan	2005	ERS4216931	this study
6335-05	Uzbekistan	2005	ERS458500	doi: 10.7554/eLife.38200
6337-05	Uzbekistan	2005	ERS458309	doi: 10.7554/eLife.38200
6339-05	Uzbekistan	2005	ERS457118	doi: 10.7554/eLife.38200
643-08	Germany	2008	ERS4216932	this study
6452-05	Germany	2005	ERS4216933	this study
6515-07	Germany	2007	ERS4216934	this study
6582-05	Uzbekistan	2005	ERS4216935	this study
6583-05	Uzbekistan	2005	ERS4216936	this study
6584-05	Uzbekistan	2005	ERS4216937	this study
6586-05	Uzbekistan	2005	ERS457414	doi: 10.7554/eLife.38200
6592-02	Germany	2002	ERS4216938	this study
6689-04	Uzbekistan	2004	ERS456921	doi: 10.7554/eLife.38200
6690-04	Uzbekistan	2004	ERS457361	doi: 10.7554/eLife.38200
6691-04	Uzbekistan	2004	ERS458063	doi: 10.7554/eLife.38200
6692-04	Uzbekistan	2004	ERS4216939	this study
6693-04	Uzbekistan	2004	ERS456961	doi: 10.7554/eLife.38200
6734-04	Germany	2004	ERS4216940	this study
674-04	Uzbekistan	2004	ERS457775	doi: 10.7554/eLife.38200
6770-05	Germany	2005	ERS4216941	this study
679-01	Germany	2001	ERS4216942	this study
684-06	Uzbekistan	2006	ERS458134	doi: 10.7554/eLife.38200
685-05	Uzbekistan	2005	ERS458418	doi: 10.7554/eLife.38200
687-05	Uzbekistan	2005	ERS457675	doi: 10.7554/eLife.38200
687-06	Uzbekistan	2006	ERS457791	doi: 10.7554/eLife.38200
688-06	Uzbekistan	2006	ERS458407	doi: 10.7554/eLife.38200
691-05	Uzbekistan	2005	ERS457622	doi: 10.7554/eLife.38200
692-05	Uzbekistan	2005	ERS458105	doi: 10.7554/eLife.38200
695-06	Uzbekistan	2006	ERS457024	doi: 10.7554/eLife.38200
696-05	Uzbekistan	2005	ERS458597	doi: 10.7554/eLife.38200
6975-01	Uzbekistan	2001	ERS457936	doi: 10.7554/eLife.38200
6977-01	Uzbekistan	2001	ERS456998	doi: 10.7554/eLife.38200
6980-05	Germany	2005	ERS4216943	this study
702-05	Uzbekistan	2005	ERS457613	doi: 10.7554/eLife.38200
702-06	Uzbekistan	2006	ERS458340	doi: 10.7554/eLife.38200
704-05	Uzbekistan	2005	ERS457458	doi: 10.7554/eLife.38200
7045-04	Germany	2004	ERS4216944	this study
7051-15	Germany	2015	ERS4216945	this study
709-05	Uzbekistan	2005	ERS456774	doi: 10.1038/ng.3195
711-05	Uzbekistan	2005	ERS457618	doi: 10.7554/eLife.38200
712-05	Uzbekistan	2005	ERS458036	doi: 10.7554/eLife.38200
713-05	Uzbekistan	2005	ERS458327	doi: 10.7554/eLife.38200
7131-11	Germany	2011	ERS457908	this study
7137-01	Uzbekistan	2001	ERS456987	doi: 10.7554/eLife.38200
7138-01	Turkmenistan	2001	ERS457000	this study
714-05	Uzbekistan	2005	ERS457216	doi: 10.7554/eLife.38200
7192-02	Germany	2002	ERS4216946	this study
7293-09	Germany	2009	ERS4216947	this study
7307-02	Germany	2002	ERS4216948	this study
7335-03	Germany	2003	ERS4216949	this study
7347-05	Uzbekistan	2005	ERS4216950	this study
7350-05	Uzbekistan	2005	ERS4216951	this study
7468-01	Uzbekistan	2001	ERS457103	doi: 10.7554/eLife.38200
7508-02	Germany	2002	ERS4216952	this study
7542-15	Germany	2015	ERS4216953	this study
7604-12	Germany	2012	ERS4216954	this study
7648-99	Germany	1999	ERS4216955	this study
7678-01	Germany	2001	ERS4216956	this study
7698-01	Uzbekistan	2001	ERS457330	doi: 10.7554/eLife.38200
7712-13	Germany	2013	ERS4216957	this study
7744-11	Germany	2011	ERS4216958	this study
7805-11	Germany	2011	ERS4216959	this study
7832-09	Germany	2009	ERS4216960	this study
7893-00	Germany	2000	ERS4216961	this study
790-99	Germany	1999	ERS4216962	this study
7941-05	Uzbekistan	2005	ERS4216963	this study
7949-05	Uzbekistan	2005	ERS457395	doi: 10.7554/eLife.38200
7952-05	Uzbekistan	2005	ERS458764	doi: 10.7554/eLife.38200
7954-05	Uzbekistan	2005	ERS457478	doi: 10.7554/eLife.38200
8120-04	Uzbekistan	2004	ERS4216964	this study
8124-04	Uzbekistan	2004	ERS457460	doi: 10.7554/eLife.38200
8125-04	Uzbekistan	2004	ERS458046	doi: 10.7554/eLife.38200
8128-04	Uzbekistan	2004	ERS457506	doi: 10.7554/eLife.38200
8131-04	Uzbekistan	2004	ERS458217	doi: 10.7554/eLife.38200
8212-01	Germany	2001	ERS4216965	this study
823-97	Germany	1997	ERS4216966	this study
8262-01	Uzbekistan	2001	ERS457296	doi: 10.7554/eLife.38200
8340-00	Germany	2000	ERS4216967	this study
8347-13	Germany	2013	ERS4216968	this study
8404-01	Uzbekistan	2001	ERS458206	doi: 10.7554/eLife.38200
8424-98	Germany	1998	ERS4216969	this study
8435-05	Uzbekistan	2005	ERS458310	doi: 10.7554/eLife.38200
8436-05	Uzbekistan	2005	ERS4216970	this study
8438-05	Uzbekistan	2005	ERS457334	doi: 10.7554/eLife.38200
8439-05	Uzbekistan	2005	ERS457258	doi: 10.7554/eLife.38200
8440-05	Uzbekistan	2005	ERS456842	doi: 10.7554/eLife.38200
8441-00	Germany	2000	ERS4216971	this study
8443-05	Uzbekistan	2005	ERS4216972	this study
8455-05	Uzbekistan	2005	ERS456865	doi: 10.7554/eLife.38200
8456-05	Uzbekistan	2005	ERS457017	doi: 10.7554/eLife.38200
8457-05	Uzbekistan	2005	ERS458113	doi: 10.7554/eLife.38200
8458-05	Uzbekistan	2005	ERS457156	doi: 10.7554/eLife.38200
8460-05	Uzbekistan	2005	ERS456846	doi: 10.7554/eLife.38200
8491-02	Germany	2002	ERS4216973	this study
8494-01	Germany	2001	ERS4216974	this study
862-07	Germany	2007	ERS4216975	this study
8646-04	Uzbekistan	2004	ERS456976	doi: 10.7554/eLife.38200
8647-01	Uzbekistan	2001	ERS456915	doi: 10.7554/eLife.38200
8648-04	Uzbekistan	2004	ERS457300	doi: 10.7554/eLife.38200
8650-04	Uzbekistan	2004	ERS458602	doi: 10.7554/eLife.38200
8656-04	Uzbekistan	2004	ERS4216976	this study
8657-04	Uzbekistan	2004	ERS4216977	this study
8658-01	Uzbekistan	2001	ERS458600	doi: 10.7554/eLife.38200
8658-04	Uzbekistan	2004	ERS457740	doi: 10.7554/eLife.38200
8660-04	Uzbekistan	2004	ERS457109	doi: 10.7554/eLife.38200
8662-04	Uzbekistan	2004	ERS457793	doi: 10.7554/eLife.38200
8666-04	Uzbekistan	2004	ERS457041	doi: 10.7554/eLife.38200
8667-04	Uzbekistan	2004	ERS4216978	this study
8669-04	Uzbekistan	2004	ERS458347	doi: 10.7554/eLife.38200
8671-04	Uzbekistan	2004	ERS456860	doi: 10.7554/eLife.38200
87-10	Germany	2010	ERS4216979	this study
8866-15	Germany	2015	ERS4216980	this study
8868-01	Germany	2001	ERS4216981	this study
8883-05	Germany	2005	ERS4216982	this study
8888-01	Turkmenistan	2001	ERS458089	doi: 10.1038/ng.3195
8889-01	Turkmenistan	2001	ERS457011	doi: 10.1038/ng.3195
9029-00	Germany	2000	ERS4216983	this study
9030-00	Germany	2000	ERS4216984	this study
9048-05	Uzbekistan	2005	ERS457995	doi: 10.7554/eLife.38200
9050-05	Uzbekistan	2005	ERS456779	doi: 10.7554/eLife.38200
9052-05	Uzbekistan	2005	ERS457709	doi: 10.7554/eLife.38200
9053-05	Uzbekistan	2005	ERS456791	doi: 10.7554/eLife.38200
9054-96	Germany	1996	ERS1831670	doi: 10.7554/eLife.38200
9055-05	Uzbekistan	2005	ERS4216985	this study
9056-05	Uzbekistan	2005	ERS4216986	this study
9060-05	Uzbekistan	2005	ERS457920	doi: 10.7554/eLife.38200
9061-05	Uzbekistan	2005	ERS4216987	this study
910-01	Germany	2001	ERS4216988	this study
910-02	Germany	2002	ERS4216989	this study
9131-05	Germany	2005	ERS4216990	this study
9292-04	Germany	2004	ERS4216991	this study
9354-12	Germany	2012	ERS4216992	this study
9364-01	Germany	2001	ERS4216993	this study
9470-05	Germany	2005	ERS4216994	this study
9479-08	Germany	2008	ERS4216995	this study
952-06	Germany	2006	ERS4216996	this study
9545-15	Germany	2015	ERS4216997	this study
9549-01	Uzbekistan	2001	ERS458264	doi: 10.7554/eLife.38200
9559-01	Uzbekistan	2001	ERS458018	doi: 10.7554/eLife.38200
9629-03	Germany	2003	ERS4216998	this study
9662-01	Germany	2001	ERS4216999	this study
9690-04	Uzbekistan	2004	ERS457132	doi: 10.7554/eLife.38200
9698-04	Uzbekistan	2004	ERS4217000	this study
9769-10	Germany	2010	ERS4217001	this study
99-01	Germany	2001	ERS4217002	this study
9964-05	Uzbekistan	2005	ERS4217003	this study
9965-05	Uzbekistan	2005	ERS457172	doi: 10.7554/eLife.38200
9966-05	Uzbekistan	2005	ERS457240	doi: 10.7554/eLife.38200
9972-05	Uzbekistan	2005	ERS458053	doi: 10.7554/eLife.38200
9973-05	Uzbekistan	2005	ERS456891	doi: 10.7554/eLife.38200
9974-05	Uzbekistan	2005	ERS457531	doi: 10.7554/eLife.38200
9975-05	Uzbekistan	2005	ERS458413	doi: 10.7554/eLife.38200
9976-05	Uzbekistan	2005	ERS458416	doi: 10.7554/eLife.38200
9977-05	Uzbekistan	2005	ERS458104	doi: 10.7554/eLife.38200
9978-05	Uzbekistan	2005	ERS457469	doi: 10.7554/eLife.38200
9980-05	Uzbekistan	2005	ERS457135	doi: 10.7554/eLife.38200
9981-05	Uzbekistan	2005	ERS458171	doi: 10.7554/eLife.38200
9982-05	Uzbekistan	2005	ERS457338	doi: 10.7554/eLife.38200
9998-10	Germany	2010	ERS4217004	this study
B
Sample ID	Country of isolation	Year of isolation	Accession number	source
7199-99	Germany	1999	ERS457580	doi: 10.1371/journal.pmed.1001387
10566-00	Germany	2000	ERS458328	doi: 10.1183/13993003.01154-2019
1078-00	Germany	2000	ERS456963	doi: 10.1183/13993003.01154-2019
4576-00	Germany	2000	ERS458710	doi: 10.1183/13993003.01154-2019
6056-00	Germany	2000	ERS457912	doi: 10.1183/13993003.01154-2019
6257-00	Germany	2000	ERS458383	doi: 10.1183/13993003.01154-2019
2102-01	Germany	2001	ERS458193	doi: 10.1183/13993003.01154-2019
4605-01	Germany	2001	ERS457662	doi: 10.1183/13993003.01154-2019
523-01	Germany	2001	ERS457271	doi: 10.1183/13993003.01154-2019
5687-01	Germany	2001	ERS457010	doi: 10.1183/13993003.01154-2019
5694-01	Germany	2001	ERS458598	doi: 10.1183/13993003.01154-2019
4127-02	Germany	2002	ERS457922	doi: 10.1183/13993003.01154-2019
4217-02	Germany	2002	ERS457042	doi: 10.1183/13993003.01154-2019
8921-02	Germany	2002	ERS458552	doi: 10.1183/13993003.01154-2019
8967-02	Germany	2002	ERS457177	doi: 10.1183/13993003.01154-2019
9824-02	Germany	2002	ERS458183	doi: 10.1183/13993003.01154-2019
6946-03	Germany	2003	ERS456880	doi: 10.1183/13993003.01154-2019
6978-03	Germany	2003	ERS457927	doi: 10.1183/13993003.01154-2019
2382-04	Germany	2004	ERS456763	doi: 10.1183/13993003.01154-2019
3610-04	Germany	2004	ERS457681	doi: 10.1183/13993003.01154-2019
8782-04	Germany	2004	ERS457513	doi: 10.1183/13993003.01154-2019
4932-05	Germany	2005	ERS457668	doi: 10.1183/13993003.01154-2019
7196-05	Germany	2005	ERS457184	doi: 10.1371/journal.pmed.1001387
10325-06	Germany	2006	ERS457394	doi: 10.1183/13993003.01154-2019
10328-06	Germany	2006	ERS456945	doi: 10.1183/13993003.01154-2019
3050-06	Germany	2006	ERS457687	doi: 10.1183/13993003.01154-2019
5209-06	Germany	2006	ERS458487	doi: 10.1183/13993003.01154-2019
5767-06	Germany	2006	ERS456783	doi: 10.1183/13993003.01154-2019
8749-06	Germany	2006	ERS458549	doi: 10.1183/13993003.01154-2019
10471-07	Germany	2007	ERS458263	doi: 10.1183/13993003.01154-2019
1125-07	Germany	2007	ERS456978	doi: 10.1183/13993003.01154-2019
3601-07	Germany	2007	ERS456894	doi: 10.1183/13993003.01154-2019
4242-07	Germany	2007	ERS457937	doi: 10.1183/13993003.01154-2019
9965-07	Germany	2007	ERS457821	doi: 10.1183/13993003.01154-2019
2093-08	Germany	2008	ERS457335	doi: 10.1183/13993003.01154-2019
3015-08	Germany	2008	ERS456809	doi: 10.1183/13993003.01154-2019
333-08	Germany	2008	ERS458672	doi: 10.1183/13993003.01154-2019
5277-08	Germany	2008	ERS458012	doi: 10.1183/13993003.01154-2019
7035-08	Germany	2008	ERS458179	doi: 10.1183/13993003.01154-2019
7440-08	Germany	2008	ERS456885	doi: 10.1183/13993003.01154-2019
8199-08	Germany	2008	ERS457261	doi: 10.1183/13993003.01154-2019
8816-08	Germany	2008	ERS458176	doi: 10.1183/13993003.01154-2019
01-09	Germany	2009	ERS457002	doi: 10.1371/journal.pmed.1001387
11395-09	Germany	2009	ERS458693	doi: 10.1183/13993003.01154-2019
1311-09	Germany	2009	ERS457311	doi: 10.1183/13993003.01154-2019
1880-09	Germany	2009	ERS457763	doi: 10.1183/13993003.01154-2019
2043-09	Germany	2009	ERS457064	doi: 10.1183/13993003.01154-2019
2649-09	Germany	2009	ERS456934	doi: 10.1183/13993003.01154-2019
4414-09	Germany	2009	ERS457907	doi: 10.1183/13993003.01154-2019
7445-09	Germany	2009	ERS457397	doi: 10.1183/13993003.01154-2019
10057-10	Germany	2010	ERS457137	doi: 10.1371/journal.pmed.1001387
1520-10	Germany	2010	ERS456878	doi: 10.1183/13993003.01154-2019
2375-10	Germany	2010	ERS458367	doi: 10.1183/13993003.01154-2019
3670-10	Germany	2010	ERS458546	doi: 10.1183/13993003.01154-2019
581-10	Germany	2010	ERS457520	doi: 10.1183/13993003.01154-2019
6856-10	Germany	2010	ERS458739	doi: 10.1183/13993003.01154-2019
9516-10	Germany	2010	ERS457836	doi: 10.1183/13993003.01154-2019
4740-11	Germany	2011	ERS457456	doi: 10.1371/journal.pmed.1001387
7093-11	Germany	2011	ERS458371	doi: 10.1371/journal.pmed.1001387
10094-12	Germany	2012	ERS458420	doi: 10.1371/journal.pmed.1001387
12165-12	Germany	2012	ERS457461	doi: 10.1371/journal.pmed.1001387
2320-12	Germany	2012	ERS458380	doi: 10.1371/journal.pmed.1001387
2499-12	Germany	2012	ERS457340	doi: 10.1371/journal.pmed.1001387
9773-13	Germany	2013	ERS2012655	doi: 10.1371/journal.pmed.1001387
