# Supplementary material for: Insertion and deletion evolution reflects antibiotics selection pressure in a Mycobacterium tuberculosis outbreak
Source: PLoS Pathog. 2020 Sep 30;16(9):e1008357. doi: 10.1371/journal.ppat.1008357 (PMC7549793; doi:10.1371/journal.ppat.1008357)
Supplement: S3 Table — The p-value is the result of Fisher’s exact test, with FDR-adjusted values. (XLSX) [file ppat.1008357.s011.xlsx]

## Sheet: Table S3
			Enrichment Analysis
Gene Category	Variant	# Variants in category	# Genes in category with variants	# Genes outside category with variants	# Genes in category without variants	# Genes outside category without variants	Proportion of genes with variants in category	Proportion of genes with variants outside category	Ratio	P-value	Adjusted p-value
Essential	SNPs	229	112	842	346	2811	0.24454	0.23050	1.06	5.184e-01	6.178e-01
Essential	nsSNPs	182	83	616	375	3037	0.18122	0.16863	1.07	5.094e-01	6.178e-01
Essential	sSNPs	47	43	310	415	3343	0.09389	0.08486	1.11	5.354e-01	6.178e-01
Essential	Short insertions	3	2	40	456	3613	0.00437	0.01095	0.4	3.180e-01	4.437e-01
Essential	Short deletions	1	1	59	457	3594	0.00218	0.01615	0.14	1.195e-02	2.868e-02
Essential	Long insertions	0	0	25	458	3628	0.00000	0.00684	0	1.037e-01	1.885e-01
Essential	Long deletions	0	0	19	458	3634	0.00000	0.00520	0	2.591e-01	3.886e-01
Essential	Short indels	4	3	94	455	3559	0.00655	0.02573	0.25	7.961e-03	2.275e-02
Essential	Long indels	0	0	42	458	3611	0.00000	0.01150	0	1.182e-02	2.868e-02
Essential	Indels	4	3	133	455	3520	0.00655	0.03641	0.18	1.436e-04	7.180e-04
ABR	SNPs	167	49	905	43	3114	0.53261	0.22518	2.37	2.788e-10	8.364e-09
ABR	nsSNPs	149	42	657	50	3362	0.45652	0.16347	2.79	8.967e-11	5.380e-09
ABR	sSNPs	18	16	337	76	3682	0.17391	0.08385	2.07	6.854e-03	2.165e-02
ABR	Short insertions	10	5	37	87	3982	0.05435	0.00921	5.9	2.226e-03	7.856e-03
ABR	Short deletions	10	7	53	85	3966	0.07609	0.01319	5.77	3.285e-04	1.314e-03
ABR	Long insertions	1	1	24	91	3995	0.01087	0.00597	1.82	4.331e-01	5.905e-01
ABR	Long deletions	1	1	9	91	4010	0.01087	0.00224	4.85	2.027e-01	3.476e-01
ABR	Short indels	20	11	86	81	3933	0.11957	0.02140	5.59	7.881e-06	5.911e-05
ABR	Long indels	2	1	32	91	3987	0.01087	0.00796	1.37	5.276e-01	6.178e-01
ABR	Indels	22	11	117	81	3902	0.11957	0.02911	4.11	1.089e-04	6.537e-04
Essential - ABR	SNPs	96	15	939	12	3145	0.55556	0.22992	2.42	2.715e-04	1.164e-03
Essential - ABR	nsSNPs	90	13	686	14	3398	0.48148	0.16797	2.87	1.727e-04	7.971e-04
Essential - ABR	sSNPs	6	6	347	21	3737	0.22222	0.08497	2.62	2.413e-02	5.171e-02
Essential - ABR	Short insertions	2	1	41	26	4043	0.03704	0.01004	3.69	2.428e-01	3.886e-01
Essential - ABR	Short deletions	0	0	60	27	4024	0.00000	0.01469	0	1.000e+00	1.000e+00
Essential - ABR	Long insertions	0	0	25	27	4059	0.00000	0.00612	0	1.000e+00	1.000e+00
Essential - ABR	Long deletions	0	0	19	27	4065	0.00000	0.00465	0	1.000e+00	1.000e+00
Essential - ABR	Short indels	2	1	96	26	3988	0.03704	0.02351	1.58	4.763e-01	6.178e-01
Essential - ABR	Long indels	0	0	42	27	4042	0.00000	0.01028	0	1.000e+00	1.000e+00
Essential - ABR	Indels	2	1	135	26	3949	0.03704	0.03306	1.12	5.980e-01	6.770e-01
Essential - not ABR	SNPs	133	97	857	334	2823	0.22506	0.23288	0.97	7.631e-01	8.325e-01
Essential - not ABR	nsSNPs	92	70	629	361	3051	0.16241	0.17092	0.95	6.848e-01	7.609e-01
Essential - not ABR	sSNPs	41	37	316	394	3364	0.08585	0.08587	1	1.000e+00	1.000e+00
Essential - not ABR	Short insertions	1	1	41	430	3639	0.00232	0.01114	0.21	1.223e-01	2.158e-01
Essential - not ABR	Short deletions	1	1	59	430	3621	0.00232	0.01603	0.14	1.799e-02	4.152e-02
Essential - not ABR	Long insertions	0	0	25	431	3655	0.00000	0.00679	0	1.025e-01	1.885e-01
Essential - not ABR	Long deletions	0	0	19	431	3661	0.00000	0.00516	0	2.518e-01	3.886e-01
Essential - not ABR	Short indels	2	2	95	429	3585	0.00464	0.02582	0.18	3.593e-03	1.198e-02
Essential - not ABR	Long indels	0	0	42	431	3638	0.00000	0.01141	0	1.904e-02	4.231e-02
Essential - not ABR	Indels	2	2	134	429	3546	0.00464	0.03641	0.13	8.041e-05	5.361e-04
Dispensable - ABR	SNPs	71	34	920	31	3126	0.52308	0.25000	2.09	3.012e-07	3.614e-06
Dispensable - ABR	nsSNPs	59	29	670	36	3376	0.44615	0.18207	2.45	1.483e-07	2.334e-06
Dispensable - ABR	sSNPs	12	10	343	55	3703	0.15385	0.09321	1.65	6.854e-02	1.418e-01
Dispensable - ABR	Short insertions	8	4	23	61	4023	0.06154	0.00625	9.85	7.603e-04	2.851e-03
Dispensable - ABR	Short deletions	10	7	34	58	4012	0.10769	0.00924	11.66	2.617e-06	2.617e-05
Dispensable - ABR	Long insertions	1	1	15	64	4031	0.01538	0.00408	3.77	2.254e-01	3.757e-01
Dispensable - ABR	Long deletions	1	1	5	64	4041	0.01538	0.00136	11.32	9.125e-02	1.825e-01
Dispensable - ABR	Short indels	18	10	64	55	3982	0.15385	0.01739	8.85	1.556e-07	2.334e-06
Dispensable - ABR	Long indels	2	1	21	64	4025	0.01538	0.00571	2.7	2.964e-01	4.338e-01
Dispensable - ABR	Indels	20	10	97	55	3949	0.15385	0.02636	5.84	5.059e-06	4.336e-05
