# Supplementary material for: Insertion and deletion evolution reflects antibiotics selection pressure in a Mycobacterium tuberculosis outbreak
Source: PLoS Pathog. 2020 Sep 30;16(9):e1008357. doi: 10.1371/journal.ppat.1008357 (PMC7549793; doi:10.1371/journal.ppat.1008357)
Supplement: S4 Table — The column “Parsimony score” gives the minimum number of events required to explain the evolution of the variant on the phylogeny. Parsimony scores above 1 indicate incompatible variants. “Number of samples” describes the number of samples affected by the variant. “Effect” is either “IS6110 insertion”, “homopolymer” for an indel in a region with at least 3 repeated nucleotides, “in-frame” if the indel preserves the frame of the gene, “long deletion” for deletions longer than 50bp, or “other” for the remaining indels. “Position in gene” describes the localization of variants in coding regions by the gene coordinates. The essential category can be either essential (i.e., the gene is required for growth in vitro) or dispensable (i.e., the gene is not required for growth in vitro). “Antibiotic resistance” describes whether the gene has been found to confer antibiotic resistance upon substitutions (“Res”, according to S2 Table) or not (“NRes”). “Comment” describes whether a gene is partially or completely deleted in the case of long deletions or the genomic distance of intergenic variants from the neighboring genes. Intergenic variants are split in two rows, where the first row describes the gene before the variant, and the second row describes the gene after the variant, in genomic coordinates. Of note, four of the 10 incompatible short indels are found in homopolymer regions (positions 1,333,640bp, 4,140,029bp, 4,324,110bp and 4,359,787bp). In addition, four intergenic short indels that are incompatible likely stem from the same event, potentially involving a DNA translocation (positions 2,436,569bp, 2,436,573bp, 2,436,584bp and 2,436,585bp). The two remaining incompatible short indels constitute (i) an in-frame short deletion in a PE gene (position 1,212,205bp) and (ii) a 1bp insertion leading to a frameshift (and a modified protein sequence that is 28 amino acids longer), in a gene encoding a nitronate monooxygenase (position 3,082,251bp). (XLSX) [file ppat.1008357.s012.xlsx]

## Sheet: Table S4
Position	Variant	Length	Parsimony score	Number of samples	Effect	Genic Location	Locus tag	Position in gene	H37Rv homolog	Strand	Essential category	Antibiotic resistance	Product	Comment
3013	Insertion	1358	3	3	IS6110	Intergenic	MT49_RS00015		NA	+	Dispensable	NRes	IS3 family transposase	distance=106bp
							MT49_RS00020		Rv0002	+	Essential	NRes	DNA polymerase III subunit beta	distance=397bp
3237	Insertion	1359	2	2	IS6110	Intergenic	MT49_RS00015		NA	+	Dispensable	NRes	IS3 family transposase	distance=330bp
							MT49_RS00020		Rv0002	+	Essential	NRes	DNA polymerase III subunit beta	distance=173bp
101840	Deletion	9	1	2	Inframe	Genic	MT49_RS00505	37-45	Rv3467	-	Dispensable	NRes	HNH endonuclease	-
735743	Deletion	1	1	4	Other	Genic	MT49_RS03370	77	Rv0643c	-	Dispensable	Res	methoxy mycolic acid synthase MmaA3	-
819659	Deletion	1	1	2	Homopolymer	Genic	MT49_RS03810	124	Rv0728c	-	Dispensable	NRes	D-3-phosphoglycerate dehydrogenase	-
1187559	Insertion	5	1	5	Other	Genic	MT49_RS05650	680	Rv1067c	-	Dispensable	NRes	PE family protein	-
1187661	Insertion	3	1	84	Inframe	Genic	MT49_RS05650	782	Rv1067c	-	Dispensable	NRes	PE family protein	-
1211809	Deletion	9	1	5	Inframe	Genic	MT49_RS05750	1626-1634	Rv1087	+	Dispensable	NRes	PE family protein	-
1212205	Deletion	3	2	6	Inframe	Genic	MT49_RS05750	2022-2024	Rv1087	+	Dispensable	NRes	PE family protein	-
1333640	Insertion	1	2	10	Homopolymer	Genic	MT49_RS06315	682	Rv1190	+	Dispensable	NRes	alpha/beta fold hydrolase	-
1436845	Insertion	1	1	2	Other	Genic	MT49_RS06780	821	Rv1283c	-	Dispensable	NRes	peptide ABC transporter permease	-
1543536	Insertion	1358	1	3	IS6110	Genic	MT49_RS07265	74	Rv1371	+	Dispensable	NRes	cytochrome b5 domain-containing protein	-
1703681	Insertion	1	1	3	Homopolymer	Genic	MT49_RS08025	204	Rv1509	+	Dispensable	NRes	methyltransferase domain-containing protein	-
1994485	Insertion	1359	2	3	IS6110	Genic	MT49_RS09270	28	Rv1777	+	Dispensable	NRes	cytochrome P450 144	-
2025543	Insertion	1359	2	2	IS6110	Genic	MT49_RS21260	371	NA	-	Dispensable	NRes	hypothetical protein	-
2030702	Insertion	1358	1	2	IS6110	Intergenic	MT49_RS09395		Rv1803c	-	Dispensable	NRes	PE family protein	distance=58bp
							MT49_RS09400		Rv1804c	-	Dispensable	NRes	DUF732 domain-containing protein	distance=123bp
2031324	Insertion	1359	1	17	IS6110	Intergenic	MT49_RS09400		Rv1804c	-	Dispensable	NRes	DUF732 domain-containing protein	distance=173bp
							MT49_RS09405		Rv1805c	-	Dispensable	NRes	hypothetical protein	distance=165bp
2041686	Insertion	1	1	2	Homopolymer	Genic	MT49_RS09455	357	Rv1815	+	Dispensable	NRes	hypothetical protein	-
2109559	Insertion	1358	1	6	IS6110	Genic	MT49_RS09760	470	Rv1876	+	Dispensable	NRes	bacterioferritin	-
2187263	Insertion	1	1	3	Other	Genic	MT49_RS10160	21	Rv1953	+	Dispensable	NRes	ribonuclease VapC14	-
2260966	Insertion	1358	1	4	IS6110	Genic	MT49_RS10605	546	NA	-	Dispensable	NRes	hypothetical protein	-
2281404	Deletion	6515	1	2	Long Deletion	Genic	MT49_RS10690	530	Rv2038c	-	Dispensable	NRes	sn-glycerol-3-phosphate ABC transporter ATP-binding protein UgpC	partially deleted
							MT49_RS10695		Rv2039c	-	Dispensable	NRes	carbohydrate ABC transporter permease	completely deleted
							MT49_RS10700		Rv2040c	-	Dispensable	NRes	sugar ABC transporter permease	completely deleted
							MT49_RS10705		Rv2041c	-	Dispensable	NRes	sugar ABC transporter substrate-binding protein	completely deleted
							MT49_RS10710		Rv2042c	-	Dispensable	NRes	hypothetical protein	completely deleted
							MT49_RS10715		Rv2043c	-	Dispensable	Res	bifunctional pyrazinamidase/nicotinamidase	completely deleted
							MT49_RS10720		Rv2044c	-	Dispensable	NRes	DUF2784 domain-containing protein	completely deleted
							MT49_RS10725	up to 453	Rv2045c	-	Dispensable	NRes	carboxylesterase/lipase family protein	partially deleted
2282076	Deletion	5778	2	2	Long Deletion	Genic	MT49_RS10695	126	Rv2039c	-	Dispensable	NRes	carbohydrate ABC transporter permease	partially deleted
							MT49_RS10700		Rv2040c	-	Dispensable	NRes	sugar ABC transporter permease	completely deleted
							MT49_RS10705		Rv2041c	-	Dispensable	NRes	sugar ABC transporter substrate-binding protein	completely deleted
							MT49_RS10710		Rv2042c	-	Dispensable	NRes	hypothetical protein	completely deleted
							MT49_RS10715		Rv2043c	-	Dispensable	Res	bifunctional pyrazinamidase/nicotinamidase	completely deleted
							MT49_RS10720		Rv2044c	-	Dispensable	NRes	DUF2784 domain-containing protein	completely deleted
							MT49_RS10725	up to 518	Rv2045c	-	Dispensable	NRes	carboxylesterase/lipase family protein	partially deleted
2284324	Deletion	1605	2	2	Long Deletion	Genic	MT49_RS10705	646	Rv2041c	-	Dispensable	NRes	sugar ABC transporter substrate-binding protein	partially deleted
							MT49_RS10710		Rv2042c	-	Dispensable	NRes	hypothetical protein	completely deleted
							MT49_RS10715	up to 464	Rv2043c	-	Dispensable	Res	bifunctional pyrazinamidase/nicotinamidase	partially deleted
2436569	Deletion	10	2	2	Other	Intergenic	MT49_RS11430		Rv2176	+	Dispensable	NRes	serine/threonine protein kinase	distance=26bp
							MT49_RS11435		Rv2177c	-	Dispensable	NRes	IS110 family transposase	distance=116bp
2436573	Deletion	12	2	2	Other	Intergenic	MT49_RS11430		Rv2176	+	Dispensable	NRes	serine/threonine protein kinase	distance=30bp
							MT49_RS11435		Rv2177c	-	Dispensable	NRes	IS110 family transposase	distance=112bp
2436584	Insertion	8	2	2	Other	Intergenic	MT49_RS11430		Rv2176	+	Dispensable	NRes	serine/threonine protein kinase	distance=41bp
							MT49_RS11435		Rv2177c	-	Dispensable	NRes	IS110 family transposase	distance=101bp
2436585	Insertion	2	2	2	Other	Intergenic	MT49_RS11430		Rv2176	+	Dispensable	NRes	serine/threonine protein kinase	distance=42bp
							MT49_RS11435		Rv2177c	-	Dispensable	NRes	IS110 family transposase	distance=100bp
2592331	Deletion	1	1	2	Homopolymer	Genic	MT49_RS12235	791	Rv2323c	-	Dispensable	NRes	hypothetical protein	-
2610662	Insertion	1358	1	9	IS6110	Genic	MT49_RS21475	303	NA	+	Dispensable	NRes	hypothetical protein	-
2610752	Insertion	1358	1	6	IS6110	Genic	MT49_RS21475	393	NA	+	Dispensable	NRes	hypothetical protein	-
2610752	Insertion	3304	1	6	IS6110	Genic	MT49_RS21475	393	NA	+	Dispensable	NRes	hypothetical protein	-
2625716	Insertion	1359	1	2	IS6110	Genic	MT49_RS12385	757	Rv2350c	-	Dispensable	NRes	phospholipase C	-
2633866	Deletion	3	1	13	Inframe	Genic	MT49_RS12415	1777-1779	Rv2353c	-	Dispensable	NRes	PPE family protein	-
2959394	Deletion	12	1	2	Inframe	Genic	MT49_RS13920	379-390	Rv2637	+	Dispensable	NRes	DedA family protein	-
2970630	Deletion	1	1	350	Homopolymer	Intergenic	MT49_RS21600		Rv2652c	-	Dispensable	NRes	phage terminase small subunit P27 family	distance=4bp
							MT49_RS14015		Rv2653c	-	Dispensable	NRes	toxin	distance=29bp
3028867	Insertion	1	1	5	Other	Intergenic	MT49_RS14350		Rv2721c	-	Dispensable	NRes	hypothetical protein	distance=1bp
3028867	Insertion	1	1	5	Other	Intergenic	MT49_RS14355		Rv2722	+	Dispensable	NRes	hypothetical protein	distance=15bp
3082251	Insertion	1	2	8	Other	Genic	MT49_RS14650	55	Rv2781c	-	Dispensable	NRes	nitronate monooxygenase	-
3397236	Deletion	1	1	13	Other	Genic	MT49_RS16035	62	Rv3047c	-	Dispensable	NRes	hypothetical protein	-
3481063	Insertion	1358	1	4	IS6110	Genic	MT49_RS16445	48	Rv3126c	-	Dispensable	NRes	hypothetical protein	-
3519927	Insertion	3	1	6	Inframe	Genic	MT49_RS16635	1581	Rv3159c	-	Dispensable	NRes	PPE family protein	-
3551734	Insertion	1	1	3	Homopolymer	Genic	MT49_RS16820	428	Rv3192	+	Dispensable	NRes	LLM class flavin-dependent oxidoreductase	-
3564326	Insertion	1	1	4	Other	Intergenic	MT49_RS16870		Rv3199c	-	Dispensable	Res	NAD(+) diphosphatase	distance=39bp
							MT49_RS16875		Rv3200c	-	Dispensable	NRes	cation transporter	distance=20bp
3848178	Deletion	79	1	3	Long Deletion	Genic	MT49_RS21880	251-329	Rv3424c	-	Dispensable	NRes	hypothetical protein	-
3935719	Deletion	9	1	6	Inframe	Genic	MT49_RS18480	4723-4731	NA	+	Dispensable	NRes	PE family protein	-
4140029	Insertion	1	4	6	Homopolymer	Genic	MT49_RS19450	982	Rv3696c	-	Dispensable	NRes	glycerol kinase	-
4197577	Deletion	1	1	5	Other	Genic	MT49_RS19720	7	Rv3747	+	Dispensable	NRes	hypothetical protein	-
4272687	Deletion	3	1	2	Inframe	Genic	MT49_RS20070	1567-1569	Rv3808c	-	Essential	NRes	galactofuranosyl transferase GlfT2	-
4304182	Insertion	1	1	2	Other	Genic	MT49_RS20185	30	Rv3829c	-	Dispensable	NRes	dehydrogenase	-
4324110	Insertion	1	2	2	Homopolymer	Intergenic	MT49_RS20285		Rv3848	+	Dispensable	NRes	TMEM165/GDT1 family protein	distance=120bp
							MT49_RS20290		Rv3849	+	Dispensable	NRes	type VII secretion system ESX-1 transcriptional regulator EspR	distance=145bp
4328119	Deletion	1	1	17	Homopolymer	Genic	MT49_RS20315	1360	Rv3854c	-	Dispensable	Res	FAD-containing monooxygenase EthA	-
4359787	Insertion	1	5	8	Homopolymer	Genic	MT49_RS20440	1387	Rv3879c	-	Dispensable	NRes	type VII secretion system ESX-1 associated protein EspK	-
