# Supplementary material for: Insertion and deletion evolution reflects antibiotics selection pressure in a Mycobacterium tuberculosis outbreak
Source: PLoS Pathog. 2020 Sep 30;16(9):e1008357. doi: 10.1371/journal.ppat.1008357 (PMC7549793; doi:10.1371/journal.ppat.1008357)
Supplement: S5 Table — The column “Effect” gives the effect of the SNPs on the resulting protein, i.e., non-synonymous (NS) or synonymous (S). “Parsimony score” gives the number of independent events required to explain the evolution of the variant on the phylogeny. “Number of samples” describes the number of samples where the variant is detected. “Position in gene” describes the localization of variants in coding regions by the gene coordinates. The essential category can be either essential (i.e., the gene is required for growth in vitro) or dispensable (i.e., the gene is not required for growth in vitro). “Antibiotic resistance” describes whether the gene has been found to confer antibiotic resistance upon substitutions (“Res”, according to S2 Table) or not (“NRes”). “Comment” describes the genomic distance of intergenic variants from the neighboring genes. Intergenic variants are split in two rows, where the first row describes the gene before the variant, and the second row describes the gene after the variant, in genomic coordinates. (XLSX) [file ppat.1008357.s013.xlsx]

## Sheet: Table S5
Position	Reference allele	Alternative allele	Genic position	Effect	Parsimony score	Number of samples	Locus tag	Position in gene	H37Rv homolog	Strand	Antibiotic resistance	Essential category	Product	Comment
8108	C	T	Genic	NS	2	2	MT49_RS00035	1511	Rv0005	+	Res	Essential	DNA gyrase subunit B	-
8930	T	C	Genic	NS	3	5	MT49_RS00040	271	Rv0006	+	Res	Essential	DNA gyrase subunit A	-
14988	C	T	Intergenic		3	3	MT49_RS00075		Rv0010c	-	NRes	Dispensable	PH domain-containing protein	Distance=72bp
							MT49_RS00080		Rv0011c	-	NRes	Dispensable	cell division protein CrgA	Distance=84bp
14994	T	C	Intergenic		2	3	MT49_RS00075		Rv0010c	-	NRes	Dispensable	PH domain-containing protein	Distance=78bp
							MT49_RS00080		Rv0011c	-	NRes	Dispensable	cell division protein CrgA	Distance=78bp
103158	G	A	Pseudogene		2	5	MT49_RS00510	247	Rv0095c	-	NRes	Dispensable	hypothetical protein	-
103161	G	A	Pseudogene		2	5	MT49_RS00510	250	Rv0095c	-	NRes	Dispensable	hypothetical protein	-
301016	T	C	Intergenic		2	2	MT49_RS01330		Rv0251c	-	NRes	Dispensable	Hsp20/alpha crystallin family protein	Distance=97bp
							MT49_RS01335		Rv0252	+	NRes	Dispensable	nitrite reductase large subunit	Distance=117bp
447707	T	G	Genic	NS	2	8	MT49_RS01930	743	Rv0372c	-	NRes	Dispensable	XdhC family protein	-
759247	T	C	Genic	NS	2	2	MT49_RS03490	509	Rv0667	+	Res	Essential	DNA-directed RNA polymerase subunit beta	-
759595	C	T	Genic	NS	2	3	MT49_RS03490	857	Rv0667	+	Res	Essential	DNA-directed RNA polymerase subunit beta	-
760042	A	T	Genic	NS	7	8	MT49_RS03490	1304	Rv0667	+	Res	Essential	DNA-directed RNA polymerase subunit beta	-
760072	A	G	Genic	NS	3	3	MT49_RS03490	1334	Rv0667	+	Res	Essential	DNA-directed RNA polymerase subunit beta	-
760093	T	C	Genic	NS	2	2	MT49_RS03490	1355	Rv0667	+	Res	Essential	DNA-directed RNA polymerase subunit beta	-
760246	T	C	Genic	NS	2	3	MT49_RS03490	1508	Rv0667	+	Res	Essential	DNA-directed RNA polymerase subunit beta	-
761217	C	T	Genic	NS	2	2	MT49_RS03490	2479	Rv0667	+	Res	Essential	DNA-directed RNA polymerase subunit beta	-
763295	G	A	Genic	NS	2	2	MT49_RS03495	994	Rv0668	+	Res	Essential	DNA-directed RNA polymerase subunit beta'	-
763635	A	G	Genic	NS	2	3	MT49_RS03495	1334	Rv0668	+	Res	Essential	DNA-directed RNA polymerase subunit beta'	-
763751	T	G	Genic	NS	2	2	MT49_RS03495	1450	Rv0668	+	Res	Essential	DNA-directed RNA polymerase subunit beta'	-
851823	T	C	Genic	NS	2	2	MT49_RS03980	515	Rv0758	+	NRes	Dispensable	sensor histidine kinase	-
906843	C	T	Genic	NS	3	3	MT49_RS04275	6	Rv3118	-	NRes	Dispensable	DUF1416 domain-containing protein	-
1473074	C	T	Intergenic		2	2	MT49_RS06955		Rv1315	+	NRes	Essential	UDP-N-acetylglucosamine 1-carboxyvinyltransferase	Distance=1670bp
							MT49_RS06975		Rv1316c	-	NRes	Dispensable	methylated-DNA--protein-cysteine methyltransferase	Distance=3887bp
1535677	G	A	Genic	S	2	2	MT49_RS07225	268	Rv1362c	-	NRes	Dispensable	membrane protein	-
1676692	C	T	Intergenic		2	2	MT49_RS07870		Rv1482c	-	NRes	Dispensable	hypothetical protein	Distance=126bp
							MT49_RS07875		Rv1483	+	Res	Essential	beta-ketoacyl-ACP reductase	Distance=15bp
1676699	T	C	Intergenic		3	14	MT49_RS07870		Rv1482c	-	NRes	Dispensable	hypothetical protein	Distance=133bp
							MT49_RS07875		Rv1483	+	Res	Essential	beta-ketoacyl-ACP reductase	Distance=8bp
2712372	C	T	Genic	S	8	19	MT49_RS12740	1219	Rv2416c	-	Res	Dispensable	enhanced intracellular survival protein Eis	-
2712374	G	A	Genic	NS	3	41	MT49_RS12740	1221	Rv2416c	-	Res	Dispensable	enhanced intracellular survival protein Eis	-
2712376	G	A	Genic	NS	10	12	MT49_RS12740	1223	Rv2416c	-	Res	Dispensable	enhanced intracellular survival protein Eis	-
2723151	C	T	Intergenic		2	2	MT49_RS12815		Dispensable	-	NRes	Dispensable	hypothetical protein	Distance=81bp
							MT49_RS12820		Rv2428	+	Res	Dispensable	alkyl hydroperoxide reductase subunit C	Distance=52bp
2744275	T	C	Genic	NS	2	15	MT49_RS12920	1346	Rv2447c	-	Res	Essential	dihydrofolate synthase	-
2980900	G	A	Genic	NS	3	88	MT49_RS14095	1097	Rv2670c	-	Res	Dispensable	cell division protein ZapE	-
3471925	G	A	Intergenic		3	7	MT49_RS16390		Rv3115	+	NRes	Dispensable	IS256-like element IS1081 family transposase	Distance=19bp
							MT49_RS16395		Rv3116	+	NRes	Dispensable	molybdopterin-synthase adenylyltransferase MoeB	Distance=59bp
3560539	T	C	Intergenic		4	11	MT49_RS16855		Rv3197A	-	Res	Dispensable	transcriptional regulator	Distance=116bp
							MT49_RS16860		Rv3198c	-	NRes	Dispensable	ATP-dependent DNA helicase UvrD2	Distance=314bp
3879235	T	C	Genic	NS	2	26	MT49_RS18240	486	Rv3457c	-	Res	Essential	DNA-directed RNA polymerase subunit alpha	-
4089157	T	C	Genic	NS	3	89	MT49_RS19195	170	Rv3648c	-	NRes	Dispensable	cold-shock protein	-
4243975	C	T	Intergenic		4	16	MT49_RS19995		Rv3793	+	Res	Essential	arabinosyltransferase	Distance=74bp
							MT49_RS20000		Rv3794	+	Res	Essential	arabinosyltransferase	Distance=12bp
4243979	C	A	Intergenic		2	7	MT49_RS19995		Rv3793	+	Res	Essential	arabinosyltransferase	Distance=78bp
							MT49_RS20000		Rv3794	+	Res	Essential	arabinosyltransferase	Distance=8bp
4248484	G	A	Genic	NS	4	14	MT49_RS20005	1217	Rv3795	+	Res	Essential	arabinosyltransferase	-
4248757	A	G	Genic	NS	4	4	MT49_RS20005	1490	Rv3795	+	Res	Essential	arabinosyltransferase	-
4339121	A	G	Genic	NS	2	2	MT49_RS20355	195	Rv3862c	-	NRes	Dispensable	transcriptional regulator	-
4339121	A	C	Genic	NS	2	2	MT49_RS20355	195	Rv3862c	-	NRes	Dispensable	transcriptional regulator	-
