# Supplementary material for: Insertion and deletion evolution reflects antibiotics selection pressure in a Mycobacterium tuberculosis outbreak
Source: PLoS Pathog. 2020 Sep 30;16(9):e1008357. doi: 10.1371/journal.ppat.1008357 (PMC7549793; doi:10.1371/journal.ppat.1008357)
Supplement: S7 Table — Genes are sorted by the number of SNPs they contain. “Antibiotic resistance” describes whether the gene has been found to confer antibiotic resistance upon substitutions (“Res”, according to S2 Table) or not (“NRes”). The essential category can be either essential (i.e., the gene is required for growth in vitro) or dispensable (i.e., the gene is not required for growth in vitro). (XLSX) [file ppat.1008357.s015.xlsx]

## Sheet: Table S7
Locus Tag	# Non-synonymous SNPs	# Synonymous SNPs	dN/dS	Antibiotic resistance	Essentiality	H37Rv homolog	Product
MT49_RS03490	32	1	10.3551	Res	Essential	Rv0667	DNA-directed RNA polymerase subunit beta
MT49_RS03495	26	1	8.48724	Res	Essential	Rv0668	DNA-directed RNA polymerase subunit beta'
MT49_RS20315	17	0	Inf	Res	Dispensable	Rv3854c	FAD-containing monooxygenase EthA
MT49_RS03980	16	0	Inf	NRes	Dispensable	Rv0758	sensor histidine kinase
MT49_RS20005	13	0	Inf	Res	Essential	Rv3795	arabinosyltransferase
MT49_RS15480	5	2	0.905919	NRes	Dispensable	Rv2946c	type I polyketide synthase
MT49_RS09530	7	0	Inf	NRes	Essential	Rv1830	MerR family transcriptional regulator
MT49_RS18240	6	0	Inf	Res	Essential	Rv3457c	DNA-directed RNA polymerase subunit alpha
MT49_RS17640	2	4	0.175065	NRes	Dispensable	Rv3343c	PPE family protein
MT49_RS14505	5	1	1.78764	NRes	Dispensable	Rv2752c	ribonuclease J
MT49_RS13575	5	1	1.88144	NRes	Dispensable	Rv2571c	aromatic acid exporter family protein
MT49_RS03975	6	0	Inf	NRes	Dispensable	Rv0757	DNA-binding response regulator
MT49_RS20980	4	1	1.29412	NRes	Dispensable	NA	hypothetical protein
MT49_RS12740	3	2	0.534451	Res	Dispensable	Rv2416c	enhanced intracellular survival protein Eis
MT49_RS00540	3	2	0.538302	NRes	Dispensable	Rv0101	non-ribosomal peptide synthetase
MT49_RS20030	1	3	0.113535	NRes	Essential	Rv3800c	acyltransferase domain-containing protein
MT49_RS15405	4	0	Inf	NRes	Dispensable	Rv2931	phthiocerol type I polyketide synthase PpsA
MT49_RS12665	2	2	0.326381	NRes	Dispensable	Rv2402	glycoside hydrolase family 15 protein
MT49_RS10620	4	0	Inf	NRes	Dispensable	Rv2024c	DEAD/DEAH box helicase
MT49_RS09920	3	1	0.950049	Res	Dispensable	Rv1908c	catalase peroxidase
MT49_RS08160	4	0	Inf	NRes	Essential	Rv1536	isoleucine--tRNA ligase
MT49_RS07930	1	3	0.115203	NRes	Dispensable	Rv1493	methylmalonyl-CoA mutase large subunit
MT49_RS06270	2	2	0.360238	NRes	Dispensable	Rv1181	polyketide synthase
MT49_RS06175	1	3	0.107969	NRes	Dispensable	Rv1161	nitrate reductase subunit alpha
MT49_RS02935	4	0	Inf	Res	Dispensable	Rv0565c	NAD(P)/FAD-dependent oxidoreductase
MT49_RS00005	4	0	Inf	NRes	Essential	Rv0001	chromosomal replication initiator protein DnaA
MT49_RS20645	3	0	Inf	NRes	Dispensable	Rv3921c	protein translocase component YidC
MT49_RS20585	2	1	0.780685	NRes	Essential	Rv3909	hypothetical protein
MT49_RS20355	3	0	Inf	NRes	Dispensable	Rv3862c	transcriptional regulator
MT49_RS19700	2	1	0.790338	NRes	Dispensable	Rv3743c	heavy metal translocating P-type ATPase
MT49_RS18765	2	1	0.732448	NRes	Dispensable	Rv3563	acyl-CoA dehydrogenase
MT49_RS17785	3	0	Inf	NRes	Essential	Rv3372	trehalose-phosphate phosphatase
MT49_RS17540	3	0	Inf	Res	Dispensable	Rv1267c	FHA domain-containing protein
MT49_RS17090	1	2	0.190434	NRes	Dispensable	Rv3239c	MFS transporter
MT49_RS16695	2	1	0.713902	NRes	Dispensable	Rv3170	flavin monoamine oxidase family protein
MT49_RS16220	3	0	Inf	Res	Dispensable	Rv3083	FAD-containing monooxygenase MymA
MT49_RS16215	2	1	0.705156	NRes	Dispensable	Rv3082c	transcriptional regulator
MT49_RS14650	3	0	Inf	NRes	Dispensable	Rv2781c	nitronate monooxygenase
MT49_RS13340	1	2	0.177638	NRes	Essential	Rv2524c	type I polyketide synthase
MT49_RS13185	2	1	0.664521	NRes	Dispensable	Rv2497c	3-methyl-2-oxobutanoate dehydrogenase subunit alpha
MT49_RS13030	3	0	Inf	NRes	Dispensable	Rv2467	aminopeptidase N
MT49_RS12920	3	0	Inf	Res	Essential	Rv2447c	dihydrofolate synthase
MT49_RS12580	2	1	0.74279	NRes	Dispensable	Rv2388c	coproporphyrinogen III oxidase
MT49_RS11725	3	0	Inf	NRes	Dispensable	Rv2230c	Nif3-like dinuclear metal center hexameric protein
MT49_RS10895	1	2	0.180355	NRes	Dispensable	Rv2077c	hypothetical protein
MT49_RS10650	3	0	Inf	NRes	Dispensable	Rv2030c	hypothetical protein
MT49_RS10500	2	1	0.691589	NRes	Dispensable	Rv2006	trehalose-6-phosphate phosphatase OtsB
MT49_RS10480	3	0	Inf	NRes	Dispensable	Rv2003c	class I SAM-dependent methyltransferase
MT49_RS10005	1	2	0.179102	NRes	Dispensable	Rv1923	lipase LipD
MT49_RS08660	3	0	Inf	NRes	Essential	Rv1650	phenylalanine--tRNA ligase subunit beta
MT49_RS07200	2	1	0.687363	NRes	Dispensable	Rv1358	LuxR family transcriptional regulator
MT49_RS06645	2	1	0.70767	NRes	Dispensable	Rv1256c	cytochrome P450 130
MT49_RS06620	1	2	0.180371	NRes	Dispensable	Rv1251c	TM0106 family RecB-like putative nuclease
MT49_RS04675	2	1	0.705822	NRes	Dispensable	Rv0890c	LuxR family transcriptional regulator
MT49_RS03190	2	1	0.73774	NRes	Dispensable	Rv0613c	hypothetical protein
MT49_RS01395	3	0	Inf	NRes	Dispensable	Rv0264c	carboxyltransferase domain-containing protein
MT49_RS01135	1	2	0.158417	NRes	Dispensable	Rv0214	fatty-acid--CoA ligase FadD4
MT49_RS00485	3	0	Inf	NRes	Dispensable	Rv0090	DUF2127 domain-containing protein
MT49_RS00400	2	1	0.691396	NRes	Dispensable	Rv0075	pyridoxal phosphate-dependent aminotransferase
MT49_RS00280	1	2	0.169211	Res	Dispensable	Rv0050	penicillin-binding protein
MT49_RS00125	1	2	0.162623	NRes	Dispensable	Rv0020c	DUF2662 domain-containing protein
MT49_RS00040	2	1	0.67766	Res	Essential	Rv0006	DNA gyrase subunit A
MT49_RS21815	2	0	Inf	NRes	Dispensable	Rv3350c	PPE family protein
MT49_RS20635	1	1	0.374745	Res	Dispensable	Rv3919c	ribosomal RNA small subunit methyltransferase G
MT49_RS20400	2	0	Inf	NRes	Dispensable	Rv3871	type VII secretion system ESX-1 FtsK/SpoIIIE family ATPase EccCb1
MT49_RS20170	1	1	0.340377	NRes	Dispensable	Rv3826	acyl-CoA synthetase
MT49_RS20160	0	2	0	NRes	Dispensable	Rv3825c	phthioceranic/hydroxyphthioceranic acid synthase
MT49_RS19920	1	1	0.359067	NRes	Dispensable	Rv3779	membrane protein
MT49_RS19910	2	0	Inf	NRes	Dispensable	Rv3777	oxidoreductase
MT49_RS19685	2	0	Inf	NRes	Dispensable	Rv3740c	wax ester/triacylglycerol synthase family O-acyltransferase
MT49_RS19620	2	0	Inf	NRes	Dispensable	Rv3727	FAD-dependent oxidoreductase
MT49_RS19585	1	1	0.380032	NRes	Essential	Rv3721c	DNA polymerase III subunit gamma/tau
MT49_RS19515	2	0	Inf	NRes	Dispensable	Rv3707c	DUF4185 domain-containing protein
MT49_RS19285	2	0	Inf	NRes	Dispensable	Rv3666c	ABC transporter substrate-binding protein
MT49_RS18840	2	0	Inf	NRes	Dispensable	Rv3577	MBL fold metallo-hydrolase
MT49_RS18835	0	2	0	NRes	Dispensable	Rv3576	sensor domain-containing protein
MT49_RS18635	2	0	Inf	NRes	Dispensable	Rv3537	3-oxosteroid 1-dehydrogenase
MT49_RS18050	2	0	Inf	Res	Essential	Rv3423c	alanine racemase
MT49_RS17895	1	1	0.361233	NRes	Dispensable	Rv3393	nucleoside hydrolase
MT49_RS17655	2	0	Inf	NRes	Dispensable	Rv3347c	PPE family protein
MT49_RS17595	1	1	0.360858	NRes	Dispensable	Rv3333c	DUF732 domain-containing protein
MT49_RS17435	2	0	Inf	NRes	Dispensable	Rv3308	phospho-sugar mutase
MT49_RS17155	0	2	0	NRes	Dispensable	Rv3252c	alkane 1-monooxygenase
MT49_RS16885	1	1	0.388865	NRes	Dispensable	Rv3202c	ATP-dependent helicase
MT49_RS16790	2	0	Inf	NRes	Dispensable	Rv3190c	hypothetical protein
MT49_RS16720	0	2	0	NRes	Dispensable	Rv3175	amidase
MT49_RS16685	2	0	Inf	NRes	Dispensable	Rv3168	phosphotransferase family protein
MT49_RS16650	1	1	0.323225	NRes	Dispensable	Rv3161c	aromatic ring-hydroxylating dioxygenase subunit alpha
MT49_RS16450	2	0	Inf	NRes	Dispensable	Rv3127	hypothetical protein
MT49_RS16385	1	1	0.337531	NRes	Dispensable	Rv3114	nucleoside deaminase
MT49_RS16275	2	0	Inf	NRes	Dispensable	Rv3094c	hypothetical protein
MT49_RS15700	1	1	0.345741	NRes	Dispensable	Rv2988c	3-isopropylmalate dehydratase large subunit
MT49_RS15450	2	0	Inf	NRes	Dispensable	Rv2940c	type I polyketide synthase
MT49_RS15335	1	1	0.368095	NRes	Dispensable	Rv2918c	uridylyltransferase
MT49_RS14915	2	0	Inf	NRes	Dispensable	Rv2836c	MATE family efflux transporter
MT49_RS14865	1	1	0.381026	NRes	Dispensable	Rv2827c	hypothetical protein
MT49_RS14815	1	1	0.350498	NRes	Dispensable	Rv2813	DUF2075 domain-containing protein
MT49_RS14725	2	0	Inf	NRes	Dispensable	Rv2796c	hypothetical protein
MT49_RS14710	1	1	0.377175	NRes	Dispensable	Rv2793c	tRNA pseudouridine(55) synthase TruB
MT49_RS14675	1	1	0.347767	NRes	Essential	Rv2786c	bifunctional riboflavin kinase/FAD synthetase
MT49_RS14555	2	0	Inf	NRes	Dispensable	Rv2762c	winged helix-turn-helix domain-containing protein
MT49_RS14360	2	0	Inf	NRes	Dispensable	Rv2723	TerC/Alx family metal homeostasis membrane protein
MT49_RS14150	2	0	Inf	NRes	Dispensable	Rv2681	ribonuclease D
MT49_RS13865	1	1	0.337882	NRes	Dispensable	Rv2627c	alpha/beta hydrolase
MT49_RS13775	2	0	Inf	NRes	Essential	Rv2610c	GDP-mannose-dependent alpha-(1-2)-phosphatidylinositol mannosyltransferase
MT49_RS13105	1	1	0.351163	NRes	Dispensable	Rv2483c	HAD-IB family hydrolase
MT49_RS12995	2	0	Inf	NRes	Dispensable	Rv2462c	trigger factor
MT49_RS12880	2	0	Inf	NRes	Essential	Rv2439c	glutamate 5-kinase
MT49_RS12610	2	0	Inf	NRes	Dispensable	Rv2394	gamma-glutamyltransferase family protein
MT49_RS12530	1	1	0.369341	NRes	Dispensable	Rv2379c	non-ribosomal peptide synthetase
MT49_RS12290	1	1	0.340114	NRes	Dispensable	Rv2332	NAD-dependent malic enzyme
MT49_RS12250	1	1	0.376424	NRes	Dispensable	Rv2326c	ABC transporter ATP-binding protein
MT49_RS12200	2	0	Inf	NRes	Dispensable	Rv2318	sugar ABC transporter substrate-binding protein
MT49_RS12185	1	1	0.340989	NRes	Dispensable	Rv2315c	TldD/PmbA family protein
MT49_RS12165	1	1	0.337012	NRes	Dispensable	Rv2311	hypothetical protein
MT49_RS12080	0	2	0	NRes	Dispensable	Rv2300c	metallo-hydrolase
MT49_RS11675	2	0	Inf	NRes	Dispensable	Rv2221c	[glutamate--ammonia-ligase] adenylyltransferase
MT49_RS11465	1	1	0.330948	NRes	Essential	Rv2182c	1-acyl-sn-glycerol-3-phosphate acyltransferase
MT49_RS11345	1	1	0.380666	NRes	Essential	Rv2157c	UDP-N-acetylmuramoyl-tripeptide--D-alanyl-D- alanine ligase
MT49_RS11125	2	0	Inf	NRes	Dispensable	Rv2118c	tRNA (adenine(58)-N(1))-methyltransferase TrmI
MT49_RS11110	1	1	0.325767	NRes	Dispensable	Rv2115c	proteasome-associated ATPase
MT49_RS10910	1	1	0.331956	NRes	Dispensable	Rv2079	hypothetical protein
MT49_RS10660	1	1	0.341715	NRes	Dispensable	Rv2032	NAD(P)H nitroreductase
MT49_RS10605	1	1	0.275235	NRes	Dispensable	NA	hypothetical protein
MT49_RS10425	1	1	0.38572	NRes	Dispensable	Rv1992c	cadmium-transporting ATPase
MT49_RS10335	2	0	Inf	Res	Dispensable	Rv1979c	amino acid permease
MT49_RS10110	2	0	Inf	NRes	Dispensable	Rv1944c	hypothetical protein
MT49_RS10090	2	0	Inf	NRes	Dispensable	Rv1940	riboflavin biosynthesis protein RibA
MT49_RS10075	1	1	0.332628	NRes	Dispensable	Rv1937	oxygenase
MT49_RS09980	1	1	0.353837	NRes	Dispensable	Rv1918c	PPE family protein
MT49_RS09955	1	1	0.316362	NRes	Dispensable	Rv1916	isocitrate lyase
MT49_RS09890	2	0	Inf	NRes	Dispensable	Rv1902c	MFS transporter
MT49_RS09800	2	0	Inf	NRes	Dispensable	Rv1884c	resuscitation-promoting factor RpfC
MT49_RS09765	2	0	Inf	NRes	Dispensable	Rv1877	MFS-type transporter
MT49_RS09725	2	0	Inf	NRes	Dispensable	Rv1869c	reductase
MT49_RS09565	0	2	0	NRes	Essential	Rv1837c	malate synthase G
MT49_RS09560	2	0	Inf	NRes	Dispensable	Rv1836c	hypothetical protein
MT49_RS09515	2	0	Inf	NRes	Dispensable	Rv1827	FHA domain-containing protein
MT49_RS09480	2	0	Inf	NRes	Dispensable	Rv1820	hypothetical protein
MT49_RS09370	1	1	0.323466	NRes	Dispensable	Rv1798	type VII secretion system ESX-5 AAA family ATPase EccA5
MT49_RS09255	2	0	Inf	NRes	Dispensable	Rv1774	FAD-binding oxidoreductase
MT49_RS09155	2	0	Inf	NRes	Dispensable	Rv1746	serine/threonine protein kinase
MT49_RS09050	2	0	Inf	NRes	Dispensable	Rv1727	TIGR03086 family protein
MT49_RS08925	2	0	Inf	Res	Dispensable	Rv1704c	amino acid permease
MT49_RS08875	2	0	Inf	Res	Dispensable	Rv1694	16S/23S rRNA (cytidine-2'-O)-methyltransferase TlyA
MT49_RS08850	1	1	0.336945	NRes	Essential	Rv1689	tyrosine--tRNA ligase
MT49_RS08820	0	2	0	NRes	Dispensable	Rv1683	alpha/beta fold hydrolase
MT49_RS08805	2	0	Inf	NRes	Dispensable	Rv1680	phosphate/phosphite/phosphonate ABC transporter substrate-binding protein
MT49_RS08725	2	0	Inf	NRes	Dispensable	Rv1663	SDR family NAD(P)-dependent oxidoreductase
MT49_RS08525	2	0	Inf	NRes	Dispensable	Rv1625c	adenylate cyclase
MT49_RS08455	2	0	Inf	NRes	Essential	Rv1611	indole-3-glycerol-phosphate synthase
MT49_RS08165	2	0	Inf	NRes	Dispensable	Rv1537	DNA polymerase IV
MT49_RS08035	1	1	0.329147	NRes	Dispensable	Rv1511	GDP-mannose 4,6-dehydratase
MT49_RS07680	2	0	Inf	NRes	Dispensable	Rv1448c	transaldolase
MT49_RS07565	2	0	Inf	NRes	Dispensable	Rv1427c	bile acid CoA ligase
MT49_RS07440	1	1	0.402708	NRes	Essential	Rv1402	primosomal protein N'
MT49_RS07235	2	0	Inf	NRes	Dispensable	Rv1364c	STAS domain-containing protein
MT49_RS07185	2	0	Inf	NRes	Dispensable	Rv1355c	Rv1355c family protein
MT49_RS07155	1	1	0.375857	NRes	Dispensable	Rv1349	iron import ATP-binding/permease IrtB
MT49_RS07045	2	0	Inf	NRes	Dispensable	Rv1328	glycogen phosphorylase
MT49_RS06990	1	1	0.3655	NRes	Dispensable	Rv1319c	HAMP domain-containing protein
MT49_RS06770	2	0	Inf	NRes	Dispensable	Rv1281c	ABC transporter ATP-binding protein
MT49_RS06685	0	2	0	NRes	Dispensable	Rv1263	amidase
MT49_RS06480	1	1	0.348725	NRes	Essential	Rv1223	PDZ domain-containing protein
MT49_RS06430	2	0	Inf	NRes	Dispensable	Rv1213	glucose-1-phosphate adenylyltransferase
MT49_RS06335	2	0	Inf	NRes	Dispensable	Rv1194c	PucR family transcriptional regulator
MT49_RS06260	0	2	0	NRes	Dispensable	Rv1178	succinyldiaminopimelate transaminase
MT49_RS06250	2	0	Inf	NRes	Dispensable	Rv1176c	PadR family transcriptional regulator
MT49_RS06195	2	0	Inf	NRes	Dispensable	Rv1165	translational GTPase TypA
MT49_RS05985	0	2	0	NRes	Dispensable	Rv1130	MmgE/PrpD family protein
MT49_RS05870	2	0	Inf	NRes	Dispensable	Rv1108c	exodeoxyribonuclease 7 large subunit
MT49_RS05655	0	2	0	NRes	Dispensable	Rv2519	PE family protein
MT49_RS05485	2	0	Inf	NRes	Dispensable	Rv1039c	PPE family protein
MT49_RS05390	2	0	Inf	NRes	Dispensable	Rv1022	hypothetical protein
MT49_RS05305	1	1	0.335423	NRes	Dispensable	Rv1006	hypothetical protein
MT49_RS04945	1	1	0.325688	NRes	Dispensable	Rv0940c	TIGR03619 family F420-dependent LLM class oxidoreductase
MT49_RS04935	2	0	Inf	NRes	Dispensable	Rv0938	ATP-dependent DNA ligase
MT49_RS04920	1	1	0.383673	NRes	Dispensable	Rv0935	phosphate ABC transporter permease
MT49_RS04770	2	0	Inf	NRes	Dispensable	Rv0908	magnesium-transporting ATPase
MT49_RS04165	1	1	0.369863	NRes	Dispensable	Rv0794c	NAD(P)/FAD-dependent oxidoreductase
MT49_RS04055	2	0	Inf	NRes	Dispensable	Rv0773c	gamma-glutamyltransferase
MT49_RS04015	2	0	Inf	NRes	Dispensable	Rv0765c	SDR family oxidoreductase
MT49_RS03470	1	1	0.309937	NRes	Dispensable	Rv0663	arylsulfatase
MT49_RS03275	1	1	0.388324	NRes	Dispensable	Rv0629c	RecBCD enzyme subunit RecD
MT49_RS03070	2	0	Inf	NRes	Dispensable	Rv0591	virulence factor Mce family protein
MT49_RS03045	2	0	Inf	NRes	Dispensable	Rv0586	transcriptional regulator
MT49_RS02980	1	1	0.341902	NRes	Dispensable	Rv0573c	nicotinate phosphoribosyltransferase
MT49_RS02830	2	0	Inf	NRes	Dispensable	Rv0544c	hypothetical protein
MT49_RS02800	2	0	Inf	NRes	Dispensable	Rv0538	hypothetical protein
MT49_RS02690	2	0	Inf	NRes	Dispensable	Rv0517	acyltransferase
MT49_RS02520	1	1	0.38528	Res	Dispensable	Rv0486	D-inositol-3-phosphate glycosyltransferase
MT49_RS02325	2	0	Inf	NRes	Dispensable	Rv0450c	siderophore RND transporter MmpL4
MT49_RS02320	1	1	0.362698	NRes	Dispensable	Rv0449c	NAD(P)/FAD-dependent oxidoreductase
MT49_RS02265	1	1	0.373684	NRes	Dispensable	Rv0438c	molybdopterin molybdenumtransferase MoeA
MT49_RS02185	2	0	Inf	NRes	Essential	Rv0423c	phosphomethylpyrimidine synthase
MT49_RS01930	1	1	0.379562	NRes	Dispensable	Rv0372c	XdhC family protein
MT49_RS01600	1	1	0.333613	NRes	Dispensable	Rv0304c	PPE family protein
MT49_RS01595	2	0	Inf	NRes	Dispensable	Rv0303	SDR family NAD(P)-dependent oxidoreductase
MT49_RS01510	2	0	Inf	NRes	Essential	Rv0286	type VII secretion system ESX-3 target PPE4
MT49_RS01460	2	0	Inf	NRes	Dispensable	Rv0277c	ribonuclease VapC25
MT49_RS01285	1	1	0.371859	NRes	Dispensable	Rv0242c	3-oxoacyl-ACP reductase
MT49_RS01170	1	1	0.337338	NRes	Dispensable	Rv0221	wax ester/triacylglycerol synthase family O-acyltransferase
MT49_RS01035	1	1	0.383992	NRes	Dispensable	Rv0194	ABC transporter ATP-binding protein
MT49_RS00915	2	0	Inf	NRes	Dispensable	Rv0171	MCE family protein
MT49_RS00820	2	0	Inf	NRes	Dispensable	Rv0154c	acyl-CoA dehydrogenase
MT49_RS00780	2	0	Inf	NRes	Dispensable	Rv0147	aldehyde dehydrogenase family protein
MT49_RS00705	1	1	0.348692	NRes	Dispensable	Rv0132c	LLM class F420-dependent oxidoreductase
MT49_RS00595	1	1	0.371695	NRes	Dispensable	Rv0111	acyltransferase
MT49_RS00575	1	1	0.385271	NRes	Dispensable	Rv0107c	cation-translocating P-type ATPase
MT49_RS00450	1	1	0.402626	NRes	Dispensable	Rv0083	oxidoreductase
MT49_RS00345	1	1	0.363962	NRes	Dispensable	Rv0062	cellulase CelA
MT49_RS00325	1	1	0.31749	NRes	Dispensable	Rv0059	DUF4433 domain-containing protein
MT49_RS00205	2	0	Inf	NRes	Dispensable	Rv0035	fatty acyl-AMP ligase
MT49_RS00045	0	2	0	NRes	Dispensable	Rv0007	membrane protein
MT49_RS00035	1	1	0.315175	Res	Essential	Rv0005	DNA gyrase subunit B
