# Supplementary material for: Insertion and deletion evolution reflects antibiotics selection pressure in a Mycobacterium tuberculosis outbreak
Source: PLoS Pathog. 2020 Sep 30;16(9):e1008357. doi: 10.1371/journal.ppat.1008357 (PMC7549793; doi:10.1371/journal.ppat.1008357)
Supplement: S8 Table — (XLSX) [file ppat.1008357.s016.xlsx]

## Sheet: Table S8
	#--- GATK variants calling ---#
	gatk –T HaplotypeCaller –R [REF] –I [BAM] –ploidy 1 –o [VCF]
	gatk –T SelectVariants –R [REF] –V [VCF] –selectType SNP –o [SNPVCF]
	gatk –T VariantFiltration -R [REF] -V [SNPVCF]--filterExpression "QD < 2.0 || FS > 60.0 || MQ < 40.0 || MQRankSum < -12.5 || ReadPosRankSum < -8.0 || SOR > 3.0" --filterName "hard_filter" -o [VCF_FILT_SNP]
	gatk –T SelectVariants –R [REF] –V [VCF] –selectType INDEL –o [INDELVCF]
	gatk –T VariantFiltration -R [REF] -V [INDELVCF]--filterExpression "QD < 2.0 || FS > 200.0 || ReadPosRankSum < -20.0" --filterName "hard_filter_indel" -o [VCF_FILT_INDEL]
	#--- Freebayes variants calling ---#
	freebayes –f [REF] –p 1 –C 8 –i [BAM] > [SNPVCF]
	freebayes –f [REF] –p 1 –C 8 –I –X –u [BAM] > [INDELVCF]
	#--- Delly variants calling ---#
	(delly call –t INS –q 40 –o [BCF] –g [REF] [BAM]) && (bcftools view [BCF] > [VCF])
	(delly call –t DEL –q 40 –o [BCF] –g [REF] [BAM]) && (bcftools view [BCF] > [VCF])
	#--- pindel variants calling ---#
	pindel –f [REF] –I [CONFIG] –o [PREFIX] –Y [PLOIDY_FILE] –x 4 –A 30 –w 1 –T [THREADS] –M 8 –l –g –q –MAX_DD_BREEAKPOINT_DISTANCE 1000
	#--- SvABA variants calling ---#
	svaba run –G [REF] –t [BAM] –a [PREFIX] –I –L 5 –p [THREADS]
	#--- scalpel variants calling ---#
	scalpel-discovery –single –bam [BAM] –bed [BED] –ref [REF] –window 600 –numprocs 16 –dir [PREFIX]
	#--- MindTheGap variants calling ---#
	MindTheGap find -homo-only -kmer-size 31 -nb-cores [THREADS] -in [READ1],[READ2] -ref [REF] -out [PREFIX]
	MindTheGap fill -max-length 20000 -kmer-size 31 -nb-cores [THREADS] -graph [PREFIX.h5] -bkpt [PREFIX.breakpoints] -out [PREFIX]
	#--- SVtyper regenotyping ---#
	svtyper-sso -i [LongDelVCF] -B [BAM] -T [REF.fasta] --max_reads 10000 -q > [GenotypedVCF]
	#--- GATK regenotyping ---#
	gatk -T HaplotypeCaller -I [BAM] -R [REF] --alleles [SNPVCF] -gt_mode GENOTYPE_GIVEN_ALLELES -ploidy 1 -o [GenotypedSNPVCF]
	gatk -T VariantFiltration -R [REF] -V [GenotypedSNPVCF] --filterExpression "QD < 2.0 || FS > 60.0 || MQ < 40.0 || MQRankSum < -12.5 || ReadPosRankSum < -8.0 || SOR > 3.0" --filterName "hard_filter" -o [FilterdSNPVCF]
	gatk -T HaplotypeCaller -I [BAM] -R [REF] --alleles [INDELVCF] -gt_mode GENOTYPE_GIVEN_ALLELES -ploidy 1 -o [GenotypedINDELVCF]
	gatk -T VariantFiltration -R [REF] -V [GenotypedINDELVCF] --filterExpression "QD < 2.0 || FS > 200.0 || ReadPosRankSum < -20.0" --filterName "hard_filter_indel" -o [FilteredINDELVCF]
	#--- Reads simulation ---#
	art_profiler_illumina [read_profile_name] [reads_folder/] fastq.gz
	art_illumina -1 [read_profile_name1] -2 [read_profile_name2] -i [REF] -p -l 100 --fcov 120 -m 300 -s 120 -o [output_reads] --noALN
